# Supplementary material for: Clinical Translatability of “Identified” Circulating miRNAs for Diagnosing Breast Cancer: Overview and Update
Source: Cancers (Basel). 2019 Jun 27;11(7):901. doi: 10.3390/cancers11070901 (PMC6678980; doi:10.3390/cancers11070901)
Supplement: Supplementary file 1 [file cancers-11-00901-s001.zip]

Archive with 2 entries (1 files):
- cancers-520970-SI/
- cancers-520970-SI/cancers-520970-supplementary.xlsx
