# Supplementary material for: Clinical Translatability of “Identified” Circulating miRNAs for Diagnosing Breast Cancer: Overview and Update
Source: Cancers (Basel). 2019 Jun 27;11(7):901. doi: 10.3390/cancers11070901 (PMC6678980; doi:10.3390/cancers11070901)
Supplement: Supplementary file 1 [file cancers-11-00901-s001.zip › cancers-520970-SI/cancers-520970-supplementary.xlsx]

## Sheet: Supplementary Table 1
Title: BC-associated circulating miRNA		BC-associated circulating miRNA
		WHO Disease Classification	01_Certain infectious or parasitic diseases																							02_Neoplasms
LEGEND WHO International Disease Classification 2018			Acquired Immunodeficiency Syndrome	Cerebral Malaria	Chagas Disease	Chronic Hepatitis	Chronic Hepatitis B	Chronic Hepatitis C	Dengue Virus Infection	Eczema Herpeticum	Focal Epithelial Hyperplasia	Hepatitis B Virus Infection	Hepatitis C Virus Infection	Human Immunodeficiency Virus Infection	Human Papilloma Virus Infection	Influenza	Intestinal Schistosomiasis	Lupus vulgaris	Mycobacterium tuberculosis Infection	Neuralgia, Postherpetic	Plasmodium Falciparum Malaria	Plasmodium viva1 Infection	Sepsis	Viral Infectious Disease	Tuberculosis, Pulmonary	Adenocarcinoma, Lung	Adenocarcinoma, Pancreatic Ductal	Adrenal Cortex Neoplasms	Angiosarcoma	Biliary Tract Neoplasms	Bladder Neoplasms	Brain Neoplasms	Carcinoma, Adrenocortical	Carcinoma Cervical	Carcinoma Colon	Carcinoma Colonrectal	Carcinoma, Embryonal	Carcinoma Esophageal	Carcinoma, Hepatocellular	Carcinoma, Hepatocellular, HBV-Related	Carcinoma, Hepatocellular, HCV-Related	Carcinoma, Gastric	Carcinoma, Gallbladder	Carcinoma, Lung	Carcinoma, Lung, Non-Small-Cell	Carcinoma, Nasopharyngeal	Carcinoma Oral	Carcinoma, Ovarian	Carcinoma, Pancreatic
01 Certain infectious or parasitic diseases		hsa-mir-9-1
02 Neoplasms		hsa-mir-9-2
03 Diseases of the blood or blood-forming organs		hsa-mir-9-3
04 Diseases of the immune system		hsa-mir-10
05 Endocrine, nutritional or metabolic diseases		hsa-mir-10b																																		1			1						1				1
06 Mental, behavioural or neurodevelopmental disorders		hsa-mir-15a																					1
07 Sleep-wake disorders		hsa-mir-16						1					1									1			1											1			1		1	1			1	1			1
08 Diseases of the nervous system		hsa-mir-16-1											1										1																1						1
09 Diseases of the visual system		hsa-mir-16-2											1										1											1					1
10 Diseases of the ear or mastoid process		hsa-mir-17														1																				1			1						1
11 Diseases of the circulatory system		hsa-mir-18a																																		1			1										1
12 Diseases of the respiratory system		hsa-mir-18b																																	1
13 Diseases of the digestive system		hsa-mir-19a		1																																1			1
14 Diseases of the skin		hsa-mir-19b		1																																								1	1
15 Diseases of the musculoskeletal system or connective tissue		hsa-mir-20a											1	1		1																		1		1			1						1				1
16 Diseases of the genitourinary system		hsa-mir-20b
17 Conditions related to sexual health		hsa-mir-21					1				1		1	1			1		1						1	1	1			1		1		1	1	1		1	1	1	1	1	1	1	1				1
18 Pregnancy, childbirth or the puerperium		hsa-mir-23a																1																	1	1			1
19 Certain conditions originating in the perinatal period		hsa-mir-23b										1	1																																1
20 Developmental anomalies		hsa-mir-24																																					1						1	1			1
21 Symptoms, signs or clinical findings, not elsewhere classified		hsa-mir-24-1
22 Injury, poisoning or certain other consequences of e1ternal causes		hsa-mir-24-2
23 External causes of morbidity or mortality		hsa-mir-25																																								1			1				1
24 Factors influencing health status or contact with health services		hsa-mir-27b																																											1		1
		hsa-mir-29a	1											1											1											1			1						1	1
		hsa-mir-29c																																		1			1						1				1
		hsa-mir-30a																1																															1
		hsa-mir-30b					1																		1																			1
		hsa-mir-30c													1																								1						1				1
		hsa-mir-34a											1														1						1			1			1						1
		hsa-mir-92																																					1									1
		hsa-mir-92-1																																		1
		hsa-mir-92a-1																																		1			1
		hsa-mir-92a-2																																					1
		hsa-mir-93																							1																				1
		hsa-mir-96																																		1			1
		hsa-mir-99a										1						1
		hsa-mir-100																										1			1		1						1						1
		hsa-mir-103a
		hsa-mir-103a-1
		hsa-mir-103a-2
		hsa-mir-103b-1
		hsa-mir-103b-2
		hsa-mir-105
		hsa-mir-106a																																											1
		hsa-mir-106b												1																									1
		hsa-mir-107																		1																				1		1
		hsa-mir-122					1	1				1	1										1													1			1
		hsa-mir-125b					1					1																								1			1	1								1	1
		hsa-mir-125b-1												1																															1
		hsa-mir-125b-2												1																															1
		hsa-mir-126											1																1							1			1						1
		hsa-mir-127																		1														1					1
		hsa-mir-130a																																														1
		hsa-mir-130b																1																					1
		hsa-mir-132							1														1
		hsa-mir-133a																					1
		hsa-mir-139																																		1			1
		hsa-mir-140																	1
		hsa-mir-141																																		1									1			1
		hsa-mir-143																					1								1					1			1	1			1
		hsa-mir-144																																					1
		hsa-mir-145				1																				1										1				1		1			1
		hsa-mir-146
		hsa-mir-146a		1			1	1		1			1										1																						1
		hsa-mir-146b																	1																								1		1
		hsa-mir-148a																																					1
		hsa-mir-148b
		hsa-mir-151a					1
		hsa-mir-155					1		1				1	1		1							1		1	1	1				1				1	1			1		1				1
		hsa-mir-181a-2
		hsa-mir-181b										1																								1
		hsa-mir-182					1																1													1			1
		hsa-mir-183												1											1											1			1					1	1
		hsa-mir-190
		hsa-mir-193a																	1				1																						1
		hsa-mir-195																1								1							1	1											1
		hsa-mir-197																1
		hsa-mir-199a						1																												1			1						1
		hsa-mir-200a																																					1
		hsa-mir-200b											1																										1						1			1
		hsa-mir-200c																							1											1		1										1
		hsa-mir-202																																		1							1
		hsa-mir-203																																1		1
		hsa-mir-205		1																														1											1
		hsa-mir-206																							1														1			1		1
		hsa-mir-208a			1
		hsa-mir-210					1											1								1	1	1			1					1			1						1
		hsa-mir-214																											1																1
		hsa-mir-215		1
		hsa-mir-221																																	1	1			1						1
		hsa-mir-222						1						1												1													1						1
		hsa-mir-223		1								1					1	1					1	1	1	1													1						1
		hsa-mir-299
		hsa-mir-301a
		hsa-mir-320a																																		1
		hsa-mir-320d
		hsa-mir-324						1										1																		1
		hsa-mir-335																																									1
		hsa-mir-338																																		1			1
		hsa-mir-361																																											1
		hsa-mir-365
		hsa-mir-373																																			1
		hsa-mir-374b
		hsa-mir-375																								1	1												1
		hsa-mir-376a																																											1
		hsa-mir-376c														1																			1
		hsa-mir-409
		hsa-mir-411																																											1
		hsa-mir-423																1																	1	1			1
		hsa-mir-424											1																																1
		hsa-mir-425																																		1
		hsa-mir-451																				1														1						1
		hsa-mir-451a																																											1
		hsa-mir-452
		hsa-mir-455
		hsa-mir-484																1																		1
		hsa-mir-486		1														1		1			1																						1
		hsa-mir-488
		hsa-mir-497																													1			1
		hsa-mir-505																																					1
		hsa-mir-516a
		hsa-mir-516b-1																1
		hsa-mir-516b-2																1
		hsa-mir-520h
		hsa-mir-526a-1
		hsa-mir-526a-2
		hsa-mir-567
		hsa-mir-574					1																1																						1
		hsa-mir-625																																											1
		hsa-mir-651
		hsa-mir-652																																		1
		hsa-mir-708
		hsa-mir-718																																					1
		hsa-mir-801
		hsa-mir-874
		hsa-mir-922
		hsa-mir-942
		hsa-mir-1246							1												1													1		1												1
		hsa-mir-1307
		hsa-mir-1323
		hsa-mir-1469
		hsa-mir-1471
		hsa-mir-1915
		hsa-mir-2355
		hsa-mir-3130-1
		hsa-mir-3130-2
		hsa-mir-3186
		hsa-mir-4257
		hsa-mir-4306
		hsa-mir-4417
		hsa-mir-4728
		hsa-mir-4634
		hsa-mir-6861
		hsa-mir-6875																																	1
		hsa-let-7a																																						1			1						1
		hsa-let-7a-1																1
		hsa-let-7a-2																1
		hsa-let-7a-3																1
		hsa-let-7b
		hsa-mir-let-7c										1
		hsa-let-7g																							1											1
		hsa-mir-let-7i																																		1
		Number of.miRNA for disease	1	7	1	1	10	6	3	1	1	7	13	9	1	4	2	17	4	3	1	2	14	1	11	8	5	2	2	1	5	1	3	9	8	42	1	2	46	6	3	7	6	5	45	3	1	7	12
[truncated: 267 more columns]

## Sheet: Supplementary Table 2
Title: circulating miRNA panels
miRNA	Frequency	Panel 1	Panel 2	Panel 3	Panel 4	Panel 5	Panel 6	Panel 7	Panel 8	Panel 9	Panel 10	Panel 11	Panel 12	Panel 13	Panel 14	Panel 15	Panel 16	Panel 17	Panel 18	Panel 19	Panel 20	Panel 21	Panel 22	Panel 23	Panel 24	Panel 25	Panel 26	Panel 27	Panel 28	Panel 29	Panel 30	Panel 31
N. miRNA Panel		3	3	10	3	4	4	3	27	4	8	4	4	7	7	20	8	4	9	5	4	3	4	4	3	5	4	5	3	3	4	4
mir-1	1															1
mir-7	1															1
miR-10b	3		1											1		1
miR-15a	1																		1
miR-16	5									1						1	1						1								1
miR-16-2	1															1
miR-17	1												1
miR-18a	1																		1
mir-18b	1				1
miR-19a	1																	1
miR-20a	2							1								1
miR-21	8					1		1						1			1										1		1		1	1
miR-21-5p	1																							1
miR-23a	1										1
miR-23b	2										1																					1
miR-24	3								1		1							1
miR-25	2									1	1
miR-27a	1																1
miR-29a	4					1					1									1	1
miR-29c	1																								1
miR-30b	1																											1
miR-34a	2		1										1
miR-80	1											1
miR-92a	1															1
miR-93	1															1
miR-96	1																											1
miR-96-5p	1																							1
miR-101	1																					1
miR-103	1										1
miR-106b	1								1
miR -107	3								1										1				1
miR-125b	1													1
miR-125b-5p	1																							1
miR-126	1					1
miR-127-3p	1														1
miR-130a	1																						1
miR-133a	2															1			1
miR-133b	1															1
miR-139-5p	1																		1
miR-143	1																		1
miR-144	1															1
miR-145	3													1			1		1
miR-146a	2																						1				1
miR-148b	2											1			1
miR-150	1																1
miR-155	7	1	1										1	1				1												1	1
miR-181a	1																				1
miR-181b	1																	1
miR-182	2								1																			1
miR-185	1															1
miR-187	1			1
miR-190	1																															1
miR-191	2													1			1
miR-193a-3p	1								1
miR-195	3	1																		1											1
miR-199a	1																								1
miR-200c	3																1										1					1
miR-202	1								1
miR-210	2					1																					1
miR-214	2							1								1
miR-215	1						1
miR-221	1										1
miR-222	4									1	1									1									1
miR-223	2															1					1
miR-299-5p	1						1
miR-320a	1															1
miR-324-3p	1									1
miR-335	1								1
miR-338-3p	1															1
miR-365	1																		1
miR-372	1																					1
miR-373	3												1									1							1
miR-374b	1																											1
mir-376a	1														1
miR-376c	2											1			1
miR-382	1													1
miR-409-3p	2											1			1
miR-411	1						1
miR-423-5p	1															1
miR-424	1																								1
miR-425	2			1															1
miR-431	1			1
miR-451	1																1
miR-452	1						1
miR-483-5p	1			1
miR-484	1																			1
miR-486-5p	1															1
miR-493	1			1
miR-497	1								1
miR-504	1			1
miR-505-5p	1																							1
miR-516b	1								1
miR-518b	1			1
miR-526a	1								1
miR-564	1								1
miR-574	1																													1
miR-574-3p	1																			1
miR-589	1			1
miR-595	1			1
miR-625	1								1
miR-652	2														1						1
miR-718	1								1
miR-801	1														1
miR-874	1								1
miR-922	1								1
miR-942	1																											1
let-7a	2	1																												1
let-7a-1	1								1
let-7a-2	1								1
let-7a-3	1								1
let-7b	2				1											1
let-7g	1				1
let-7i	1															1
mir-1231	1			1
miR-1246	1																									1
miR-1307	1																									1
miR-1323	1								1
miR-1469	1								1
miR-1471	1								1
miR-1915	1								1
miR-2355	1								1
miR-3130-3p	1								1
miR-3186-3p	1								1
miR-4257	1								1
miR-4306	1								1
miR-4634	1																									1
miR-6861	1																									1
miR-6875	1																									1
PMID		20576643	21047409	21060830	22821209	22370716	22353773	22350790	22242178	22298638	22387599	22927033	23748853	23334650	24194846	23797906	23301032	24938880	24694649	24641801	24498016	25333260	26033453	26056355	26476723	26749252	27197674	28359916	29679553	29683112	29981251	29996899

## Sheet: Supplementary Table 3
Title: miRNA expression trend in blood and tissue
miRNA	CATEGORY C=Circulating, T=Tissue)	EXPRESSION	PMID
hsa-mir-145	C	down	16466964
hsa-mir-145	C	down	16885332
hsa-mir-145	C	down	17940623
hsa-mir-145	T	down	16103053
hsa-mir-145	T	down	17028596
hsa-mir-145	T	down	20331864
hsa-mir-145	T	down	27396353
hsa-mir-145	T	down	27404381
hsa-mir-145	T	down	29923083
hsa-mir-145	T	down	30250531
hsa-mir-145	T	up	21409395
hsa-mir-155	C	up	16466964
hsa-mir-155	C	up	16885332
hsa-mir-155	C	up	23372341
hsa-mir-155	C	up	25503185
hsa-mir-155	T	up	16103053
hsa-mir-155	T	up	16461460
hsa-mir-155	T	up	19290006
hsa-mir-155	T	up	20388420
hsa-mir-155	T	up	20801493
hsa-mir-155	T	up	22105810
hsa-mir-155	T	up	22524830
hsa-mir-155	T	up	23568502
hsa-mir-155	T	up	24938880
hsa-mir-155	T	up	26398931
hsa-mir-155	T	up	26901459
hsa-mir-155	T	up	30250531
hsa-mir-181b	T	up	21779448
hsa-mir-181b	T	up	23656790
hsa-mir-181b	T	up	24938880
hsa-mir-181b	T	up	22976804
hsa-mir-181b	C	up	29189128
hsa-mir-195	C	down	20134314
hsa-mir-195	C	down	25103018
hsa-mir-195	C	up	25503185
hsa-mir-195	T	down	22800791
hsa-mir-195	T	down	27404381
hsa-mir-20a	C	up	18777135
hsa-mir-20a	C	up	22350790
hsa-mir-20a	C	up	30099860
hsa-mir-20a	T	up	29617404
hsa-mir-20b	C	up	18777135
hsa-mir-20b	T	up	25893380
hsa-mir-21	C	down	23052693
hsa-mir-21	C	up	16885332
hsa-mir-21	C	up	18812439
hsa-mir-21	C	up	22350790
hsa-mir-21	C	up	23898484
hsa-mir-21	C	up	24416156
hsa-mir-21	C	up	25277099
hsa-mir-21	C	up	25503185
hsa-mir-21	C	up	26827795
hsa-mir-21	C	up	27197674
hsa-mir-21	C	up	29679553
hsa-mir-21	T	down	22898264
hsa-mir-21	T	down	26555418
hsa-mir-21	T	up	16103053
hsa-mir-21	T	up	16461460
hsa-mir-21	T	up	17531469
hsa-mir-21	T	up	19080492
hsa-mir-21	T	up	19212625
hsa-mir-21	T	up	19290006
hsa-mir-21	T	up	20331864
hsa-mir-21	T	up	20801493
hsa-mir-21	T	up	21270527
hsa-mir-21	T	up	21271219
hsa-mir-21	T	up	21326627
hsa-mir-21	T	up	22057972
hsa-mir-21	T	up	22323912
hsa-mir-21	T	up	22492962
hsa-mir-21	T	up	22524830
hsa-mir-21	T	up	22638884
hsa-mir-21	T	up	24781337
hsa-mir-21	T	up	24930006
hsa-mir-21	T	up	25027758
hsa-mir-21	T	up	25337203
hsa-mir-21	T	up	25440114
hsa-mir-21	T	up	26342497
hsa-mir-21	T	up	27082076
hsa-mir-21	T	up	27404381
hsa-mir-21	T	up	29923083
hsa-mir-373	C	up	23238818
hsa-mir-373	C	up	25333260
hsa-mir-373	C	up	29679553
hsa-mir-373	T	up	21271679
hsa-mir-373	T	up	22524830
hsa-mir-373	T	up	29923083
hsa-mir-10b	C	down	16466964
hsa-mir-10b	C	up	22906258
hsa-mir-10b	C	up	24416156
hsa-mir-10b	T	down	17028596
hsa-mir-10b	T	down	21953071
hsa-mir-10b	T	down	23125021
hsa-mir-10b	T	down	30250531
hsa-mir-10b	T	up	22057972
hsa-mir-10b	T	up	22492962
hsa-mir-10b	T	up	22524830
hsa-mir-10b	T	up	25266482
hsa-mir-10b	T	up	29923083
hsa-mir-182	C	down	22242178
hsa-mir-182	C	down	24498016
hsa-mir-182	C	up	25369070
hsa-mir-182	C	up	28359916
hsa-mir-182	T	down	19665978
hsa-mir-182	T	down	28128741
hsa-mir-182	T	up	21375733
hsa-mir-182	T	up	21953071
hsa-mir-19a	C	down	29189128
hsa-mir-19a	C	up	24416156
hsa-mir-19a	T	down	23831570
hsa-mir-19a	T	down	26416600
hsa-mir-19a	T	up	24938880
hsa-mir-200b	C	up	22952344
hsa-mir-200b	T	down	22964023
hsa-mir-200b	T	down	23626803
hsa-mir-200b	T	down	29923083
hsa-mir-200b	T	up	19624877
hsa-mir-200b	T	up	22294488
hsa-mir-200c	C	down	27197674
hsa-mir-200c	C	up	22952344
hsa-mir-200c	T	down	22101791
hsa-mir-200c	T	down	22964023
hsa-mir-200c	T	down	23626803
hsa-mir-200c	T	down	24821285
hsa-mir-200c	T	down	29923083
hsa-mir-200c	T	up	21409395
hsa-mir-200c	T	up	22294488
hsa-mir-200c	T	up	23185507
hsa-mir-210	C	down	27197674
hsa-mir-210	C	up	22952344
hsa-mir-210	T	down	22315424
hsa-mir-210	T	up	21270527
hsa-mir-210	T	up	22323552
hsa-mir-210	T	up	27404381
hsa-mir-222	C	down	18777135
hsa-mir-222	C	down	30109140
hsa-mir-222	C	up	22387599
hsa-mir-222	C	up	29679553
hsa-mir-222	C	up	30099860
hsa-mir-222	T	up	27746365
hsa-mir-222	T	up	27746366
hsa-mir-222	T	up	29923083
